# Supplementary material for: Metagenomic and Microscopic Analysis of Magnetotactic Bacteria in Tangyin Hydrothermal Field of Okinawa Trough
Source: Front Microbiol. 2022 Jun 10;13:887136. doi: 10.3389/fmicb.2022.887136 (PMC9226615; doi:10.3389/fmicb.2022.887136)
Supplement: Supplementary file 1 [file Table_1.XLSX]

## Sheet: Sheet1
OTU	blast		Identity	E-value
OTU3658	KF925363	Candidatus Magnetananas rongchenensis 16S ribosomal RNA gene, partial sequence	92.918	0
OTU5794	ATBP00000000	Candidatus Magnetoglobus multicellularis str. Araruama, whole genome shotgun sequencing project	92.077	0
OTU10705	ATBP00000000	Candidatus Magnetoglobus multicellularis str. Araruama, whole genome shotgun sequencing project	92.505	0
OTU12149	ATBP00000000	Candidatus Magnetoglobus multicellularis str. Araruama, whole genome shotgun sequencing project	94.243	0
OTU2634	EU717681	Candidatus Magnetomorum litorale clone MMP North Sea 16S ribosomal RNA gene, partial sequence	93.576	0
OTU1477	EU717681	Candidatus Magnetomorum litorale clone MMP North Sea 16S ribosomal RNA gene, partial sequence	93.991	0
OTU10835	FN687033	Uncultured Magnetobacterium sp. partial 16S rRNA gene, clone P1B_23	91.364	1.35e-168
OTU3965	FN687033	Uncultured Magnetobacterium sp. partial 16S rRNA gene, clone P1B_23	95.227	0
OTU3695	FP929063	Candidatus Magnetobacterium bavaricum, rRNA operon (mtbajb2)	90.93	2.91e-165
OTU1203	FP929063	Candidatus Magnetobacterium bavaricum, rRNA operon (mtbajb2)	91.156	6.26e-167
OTU2348	FP929063	Candidatus Magnetobacterium bavaricum, rRNA operon (mtbajb2)	92.29	2.87e-175
OTU5596	FP929063	Candidatus Magnetobacterium bavaricum, rRNA operon (mtbajb2)	90.112	8.24e-161
OTU3828	FO538765	Magnetospira sp. QH-2 chromosome, complete genome	91.629	2.89e-170
OTU6620	FO538765	Magnetospira sp. QH-2 chromosome, complete genome	90.745	1.36e-163
OTU9112	FO538765	Magnetospira sp. QH-2 chromosome, complete genome	91.136	6.26e-167
OTU4642	NR_116475	Magnetospira thiophila strain MMS-1 16S ribosomal RNA gene, partial sequence	93.878	0
OTU2889	NR_118660	Magnetovibrio blakemorei strain MV-1 16S ribosomal RNA gene, partial sequence	94.091	0
OTU3471	NR_118660	Magnetovibrio blakemorei strain MV-1 16S ribosomal RNA gene, partial sequence	94.558	0
OTU10511	NR_118660	Magnetovibrio blakemorei strain MV-1 16S ribosomal RNA gene, partial sequence	95.682	0
OTU3681	NR_118660	Magnetovibrio blakemorei strain MV-1 16S ribosomal RNA gene, partial sequence	96.136	0
