# Supplementary material for: Metagenomic and Microscopic Analysis of Magnetotactic Bacteria in Tangyin Hydrothermal Field of Okinawa Trough
Source: Front Microbiol. 2022 Jun 10;13:887136. doi: 10.3389/fmicb.2022.887136 (PMC9226615; doi:10.3389/fmicb.2022.887136)
Supplement: Supplementary file 2 [file Table_2.XLSX]

## Sheet: Sheet1
TY01_gene	mam_d_gene	identity	evalue
TY01_1449	CCO06680.1 Putative HtrA2 peptidase (Serine/cysteine peptidase, trypsin-like). Similar to the N-terminus of MamE (no CXXCH and no PDZ domains)	49.068	2.1e-33
TY01_2706	CCO06680.1 Putative HtrA2 peptidase (Serine/cysteine peptidase, trypsin-like). Similar to the N-terminus of MamE (no CXXCH and no PDZ domains)	41.202	2.34e-40
TY01_21673	CCO06691.1 mad9|Putative ferredoxin, Iron-sulfur binding protein	35.714	3.97e-06
TY01_31656	CCO06706.1 Putative magnetosome protein MamE restricted to the trypsin-like domain (N-terminus of MamE), without the double heme binding site (CXXCH) and the 2 PDZ-serine protease domains	35.088	4.61e-19
TY01_35821	CCO06714.1 mamO_Membrane-associated peptidase corresponding to the N-terminus of MamE (only the peptidase domain, no double CXXCH motive or PDZ domain)	44.681	2.44e-32
TY01_37381	CCO06728.1 mad27|Putative clPB chaperone protein with AAA ATPase domain protein (fragment). Homolog to OMM_3 MMP	45.455	4.91e-72
TY01_43114	CCO06728.1 mad27|Putative clPB chaperone protein with AAA ATPase domain protein (fragment). Homolog to OMM_3 MMP	39.535	2.68e-53
TY01_49621	CCO06735.1 mad29|putative ATP binding protein homolog to RS-1 DMR_40820	39.333	7.66e-30
TY01_53921	CCO06691.1 mad9|Putative ferredoxin, Iron-sulfur binding protein	35.616	4.23e-08
TY01_60801	CCO06706.1 Putative magnetosome protein MamE restricted to the trypsin-like domain (N-terminus of MamE), without the double heme binding site (CXXCH) and the 2 PDZ-serine protease domains	35.897	2.63e-12
TY01_67645	CCO06714.1 mamO_Membrane-associated peptidase corresponding to the N-terminus of MamE (only the peptidase domain, no double CXXCH motive or PDZ domain)	45.455	3.6e-23
TY01_67665	CCO06680.1 Putative HtrA2 peptidase (Serine/cysteine peptidase, trypsin-like). Similar to the N-terminus of MamE (no CXXCH and no PDZ domains)	47.929	2.1e-38
TY01_76886	CCO06680.1 Putative HtrA2 peptidase (Serine/cysteine peptidase, trypsin-like). Similar to the N-terminus of MamE (no CXXCH and no PDZ domains)	40.351	3.19e-22
TY01_81583	CCO06714.1 mamO_Membrane-associated peptidase corresponding to the N-terminus of MamE (only the peptidase domain, no double CXXCH motive or PDZ domain)	48.592	7.11e-33
TY01_83607	CCO06714.1 mamO_Membrane-associated peptidase corresponding to the N-terminus of MamE (only the peptidase domain, no double CXXCH motive or PDZ domain)	45.062	2.2e-40
TY01_99473	CCO06680.1 Putative HtrA2 peptidase (Serine/cysteine peptidase, trypsin-like). Similar to the N-terminus of MamE (no CXXCH and no PDZ domains)	53.279	1.13e-29
TY01_100000	CCO06691.1 mad9|Putative ferredoxin, Iron-sulfur binding protein	35.294	1.64e-07
TY01_100665	CCO06684.1 mad6|Putative 4Fe-4S ferredoxin (NapH-type),iron-sulfur binding membrane protein. Homology with gene DMR_41050 of RS-1. Named HMP4 in GenBank [	35.345	1.84e-41
TY01_116777	CCO06680.1 Putative HtrA2 peptidase (Serine/cysteine peptidase, trypsin-like). Similar to the N-terminus of MamE (no CXXCH and no PDZ domains)	46.584	1.81e-38
TY01_13108	MMPARA_v1_37050003|mad27|	47.107	1.92e-64
TY01_6837	MMPARA_v1_37050002| Regulatory protein	46.763	1.36e-34
TY01_38149	MMPARA_v1_37050002| Regulatory protein	41.892	3.93e-33
TY01_65636	MMPARA_v1_37050003|mad27|	43.2	6.22e-58
TY01_45369	MMPARA_v1_37050002| Regulatory protein	40.876	3.23e-30
TY01_89942	MMPARA_v1_37050002| Regulatory protein	44.828	6.05e-35
TY01_102851	MMPARA_v1_37050019|mamO|	48.765	2.07e-39
TY01_119755	MMPARA_v1_37050030|mamE|	41.139	4.69e-27
TY01_161170	MMPARA_v1_37050002| Regulatory protein	42.647	9.26e-35
TY01_136483	MMPARA_v1_37050020| conserved protein of unknown function	35.455	9.19e-09
TY01_99083	MMPARA_v1_3740002| putative Histidine kinase	35.545	4.78e-38
TY01_14106	MMPHK_v2_2370012|mamO|	49.375	3.5e-41
TY01_30138	MMPHK_v2_4750001|ID:49176943| Magnetosome protein MamE-Nter, greigite-specific	42.857	3.11e-13
TY01_35401	MMPHK_v2_4750007| Magnetosomen protein MamB, greigite-specific	36.782	6.02e-31
TY01_37718	MMPHK_v2_4750001| Magnetosome protein MamE-Nter, greigite-specific	45.238	9.03e-29
TY01_42486	MMPHK_v2_4750001| Magnetosome protein MamE-Nter, greigite-specific	44.792	1.22e-21
TY01_135491	MMPHK_v2_19730017| Transcriptional regulator, LuxR family	54.255	4.59e-30
TY01_150838	MMPHK_v2_19730017| Transcriptional regulator, LuxR family	48.624	2.85e-29
TY01_155438	MMPHK_v2_19730017| Transcriptional regulator, LuxR family	40	9.91e-17
TY01_155439	MMPHK_v2_19730017| Transcriptional regulator, LuxR family	41.053	2.93e-17
TY01_157854	MMPHK_v2_19730017| Transcriptional regulator, LuxR family	46.957	1.94e-30
TY01_59888	MMPHK_v2_15510008| Magnetosome protein MamK-1	46.784	1.61e-109
TY01_60612	MMPHK_v2_4750001| Magnetosome protein MamE-Nter, greigite-specific	40	4.06e-14
TY01_62637	MMPHK_v2_22350001| Magnetosome protein Mad17 (fragment)	64.211	1.28e-44
TY01_62638	MMPHK_v2_22350002| Magnetosome protein Mad30	67.593	5.43e-106
TY01_34366	MMPHK_v2_19730017| Transcriptional regulator, LuxR family	48.837	5.87e-38
TY01_63222	MMPHK_v2_4750001| Magnetosome protein MamE-Nter, greigite-specific	37.405	6.58e-15
TY01_65195	MMPHK_v2_22350001| Magnetosome protein Mad17 (fragment)	63.855	5.81e-36
TY01_42765	MMPHK_v2_19730017| Transcriptional regulator, LuxR family	37.069	5.72e-19
TY01_74446	MMPHK_v2_4750001| Magnetosome protein MamE-Nter, greigite-specific	38.318	6.52e-18
TY01_44885	MMPHK_v2_19730017| Transcriptional regulator, LuxR family	47.586	2.68e-38
TY01_91245	MMPHK_v2_4750001| Magnetosome protein MamE-Nter, greigite-specific	46.392	3.19e-20
TY01_58417	MMPHK_v2_19730017| Transcriptional regulator, LuxR family	44	1.74e-22
TY01_71577	MMPHK_v2_19730017| Transcriptional regulator, LuxR family	44.8	1.08e-32
TY01_100536	MMPHK_v2_19730017| Transcriptional regulator, LuxR family	41.667	6.37e-21
TY01_103786	MMPHK_v2_4750001| Magnetosome protein MamE-Nter, greigite-specific	36.22	2.17e-10
TY01_116327	MMPHK_v2_19730017| Transcriptional regulator, LuxR family	51.852	6.35e-33
TY01_112566	MMPHK_v2_19730018| Magnetosome protein Mad27-2	46.502	8.97e-67
TY01_116745	MMPHK_v2_19730017| Transcriptional regulator, LuxR family	48.958	8.21e-26
TY01_116945	MMPHK_v2_2370012|mamO|	45.93	2.49e-37
TY01_121988	MMPHK_v2_4750001| Magnetosome protein MamE-Nter, greigite-specific	50.515	9.84e-25
TY01_123219	MMPHK_v2_19730018| Magnetosome protein Mad27-2	45.024	1.15e-46
TY01_125011	MMPHK_v2_4750007| Magnetosomen protein MamB, greigite-specific	36.842	8.24e-37
TY01_130382	MMPHK_v2_4750001| Magnetosome protein MamE-Nter, greigite-specific	39.326	7.3e-14
TY01_130638	MMPHK_v2_4750001| Magnetosome protein MamE-Nter, greigite-specific	46.078	7.71e-21
TY01_133046	MMPHK_v2_4750001| Magnetosome protein MamE-Nter, greigite-specific	47.273	2.01e-27
TY01_133631	MMPHK_v2_4750001| Magnetosome protein MamE-Nter, greigite-specific	38.393	5.04e-14
TY01_140835	MMPHK_v2_4750001| Magnetosome protein MamE-Nter, greigite-specific	42.045	5.08e-16
TY01_20176	MMPHK_v2_4750001| Magnetosome protein MamE-Nter, greigite-specific	36.364	6.42e-12
TY01_13194	EMMPRC_v3_20021|mad9| Magnetosome protein Mad9	38.571	8.27e-06
TY01_45761	EMMPRC_v3_20029|mad6| Magnetosome protein Mad6; Putative 4Fe-4S ferredoxin (NapH-type), iron-sulfur binding membrane protein	37.5	3.54e-34
TY01_48499	EMMPRC_v3_20021|mad9| Magnetosome protein Mad9	36	2.96e-06
TY01_83556	EMMPRC_v3_20029|mad6| Magnetosome protein Mad6; Putative 4Fe-4S ferredoxin (NapH-type), iron-sulfur binding membrane protein	38.562	1.66e-22
TY01_122833	EMMPRC_v3_20021|mad9| Magnetosome protein Mad9	43.243	5.49e-09
TY01_161548	MMPRC_v3_20049|mad28'| magnetosome protein Mad28', Putative actin-like protein of the MamK family	43.455	2.43e-53
TY01_566	DMR_19560|feoA| ferrous iron transport protein A	53.731	3.77e-21
TY01_14493	DMR_11980|feoA| ferrous iron transport protein A	72.414	1.44e-08
TY01_27039	DMR_16640|feoA| ferrous iron transport protein A	37.288	8.92e-06
TY01_35826	DMR_41070|MamE-Nter-1| Putative HtrA2 peptidase (Serine/cysteine peptidase, trypsin-like). Similar to the N-terminus of MamE (no CXXCH and no PDZ domains)	40	3.94e-20
TY01_39051	DMR_11990|feoB| ferrous iron transport protein B	49.589	9.91e-120
TY01_50425	DMR_41070|MamE-Nter-1| Putative HtrA2 peptidase (Serine/cysteine peptidase, trypsin-like). Similar to the N-terminus of MamE (no CXXCH and no PDZ domains)	36.567	3.05e-17
TY01_53372	DMR_41070|MamE-Nter-1| Putative HtrA2 peptidase (Serine/cysteine peptidase, trypsin-like). Similar to the N-terminus of MamE (no CXXCH and no PDZ domains)	51.938	2.74e-32
TY01_53570	DMR_41070|MamE-Nter-1| Putative HtrA2 peptidase (Serine/cysteine peptidase, trypsin-like). Similar to the N-terminus of MamE (no CXXCH and no PDZ domains)	48.031	2.54e-28
TY01_58615	DMR_41070|MamE-Nter-1| Putative HtrA2 peptidase (Serine/cysteine peptidase, trypsin-like). Similar to the N-terminus of MamE (no CXXCH and no PDZ domains)	41.497	8.41e-21
TY01_60714	DMR_11990|feoB| ferrous iron transport protein B	39.935	1.47e-63
TY01_66360	DMR_41070|MamE-Nter-1| Putative HtrA2 peptidase (Serine/cysteine peptidase, trypsin-like). Similar to the N-terminus of MamE (no CXXCH and no PDZ domains)	47.337	1.55e-38
TY01_70506	DMR_41070|MamE-Nter-1| Putative HtrA2 peptidase (Serine/cysteine peptidase, trypsin-like). Similar to the N-terminus of MamE (no CXXCH and no PDZ domains)	40.686	1.48e-36
TY01_98902	DMR_16640|feoA| ferrous iron transport protein A	46.429	3.04e-08
TY01_105864	DMR_19560|feoA| ferrous iron transport protein A	44.286	1.04e-13
TY01_114321	DMR_41070|MamE-Nter-1| Putative HtrA2 peptidase (Serine/cysteine peptidase, trypsin-like). Similar to the N-terminus of MamE (no CXXCH and no PDZ domains)	49.618	4.64e-30
TY01_123112	DMR_41070|MamE-Nter-1| Putative HtrA2 peptidase (Serine/cysteine peptidase, trypsin-like). Similar to the N-terminus of MamE (no CXXCH and no PDZ domains)	44.379	3.13e-33
TY01_124067	DMR_16640|feoA| ferrous iron transport protein A	43.333	1.4e-11
TY01_136731	DMR_19560|feoA| ferrous iron transport protein A	63.934	1.14e-20
TY01_152985	DMR_41070|MamE-Nter-1| Putative HtrA2 peptidase (Serine/cysteine peptidase, trypsin-like). Similar to the N-terminus of MamE (no CXXCH and no PDZ domains)	44.444	2.93e-22
TY01_167335	DMR_11990|feoB| ferrous iron transport protein B	48.036	5.4e-105
TY01_168440	DMR_41070|MamE-Nter-1| Putative HtrA2 peptidase (Serine/cysteine peptidase, trypsin-like). Similar to the N-terminus of MamE (no CXXCH and no PDZ domains)	41.176	1.4e-35
TY01_24104	CANMBv1_0026|mamQ| magnetosome protein MamQ, LemA family	38.235	1.86e-21
TY01_34081	CANMBv1_0026|mamQ| magnetosome protein MamQ, LemA family	41.322	1.34e-19
TY01_52882	CANMBv1_0026|mamQ| magnetosome protein MamQ, LemA family	37.427	9e-27
TY01_68374	CANMBv1_0026|mamQ| magnetosome protein MamQ, LemA family	35	5.01e-14
TY01_72239	CANMBv1_0026|mamQ| magnetosome protein MamQ, LemA family	40.136	8.27e-17
TY01_75391	CANMBv1_0026|mamQ| magnetosome protein MamQ, LemA family	37.195	3.9e-25
TY01_81857	CANMBv1_0029|mamA| magnetosome protein MamA, TPR-like protein	35.455	4.03e-07
TY01_156586	MAGMOv5_0525|mamB| Magnetosome protein MamB	38.037	2.91e-29
TY01_567	JXSL01_v1_270135|feoB| fragment of fused ferrous iron transporter, protein B: GTP-binding protein ; membrane protein (part 1)	43.602	4.62e-54
TY01_11468	JXSL01_v1_270134|feoA| ferrous iron transporter, protein A	42.424	5.38e-11
TY01_27041	JXSL01_v1_270135|feoB| fragment of fused ferrous iron transporter, protein B: GTP-binding protein ; membrane protein (part 1)	38.863	8.65e-39
TY01_33930	JXSL01_v1_270134|feoA| ferrous iron transporter, protein A	38.333	4.65e-07
TY01_100688	JXSL01_v1_270136|feoB| fragment of fused ferrous iron transporter, protein B: GTP-binding protein ; membrane protein (part 2)	45.933	8.08e-59
TY01_116450	JXSL01_v1_270136|feoB| fragment of fused ferrous iron transporter, protein B: GTP-binding protein ; membrane protein (part 2)	40.639	3.05e-34
TY01_21393	MGMSRv2_2312|FeoB1| FeoB1	38.978	3.63e-175
TY01_55553	MGMSRv2_0315|feoB2| Ferrous iron transport protein B2	36.48	7.76e-58
TY01_100686	MGMSRv2_0316| conserved protein of unknown function, containing FeoC like transcriptional regulator	40.26	3.9e-14
TY01_110887	MGMSRv2_2313|FeoA1| FeoA1	38.462	4.91e-08
TY01_143679	MGMSRv2_2313|FeoA1| FeoA1	46.429	8.16e-06
TY01_144772	mv1g00071|mamE| magnetosome protein MamE	35.714	5.81e-06
TY01_11465	MGMAQv4_1072|feoB| Ferrous iron transport protein B	48.857	3.62e-119
TY01_37562	MGMAQv4_1061|mamB| Magnetosome protein MamB	35	5.01e-18
TY01_53441	MGMAQv4_1072|feoB| Ferrous iron transport protein B	47.381	6.89e-146
TY01_60713	MGMAQv4_1071|feoA| Fe2+ transport system protein A	40.58	1.56e-12
TY01_93467	MGMAQv4_1061|mamB| Magnetosome protein MamB	39.041	3.54e-29
TY01_99405	MGMAQv4_1061|mamB| Magnetosome protein MamB	35.021	5.34e-40
